# Supplementary material for: Epigenetic Remodeling of Meiotic Crossover Frequency in Arabidopsis thaliana DNA Methyltransferase Mutants
Source: PLoS Genet. 2012 Aug 2;8(8):e1002844. doi: 10.1371/journal.pgen.1002844 (PMC3410864; doi:10.1371/journal.pgen.1002844)
Supplement: Table S2 — Maps of cM/Mb, gene, repeat and DNA methylation, LND and H3K4me3 densities throughout the A. thaliana genome. The coordinates correspond to those of the merged genetic map. The CEN column indicates whether an interval is located in the pericentromeres (Y) or chromsome arms (N). (XLSX) [file pgen.1002844.s004.xlsx]

## Sheet: Sheet1
Chr	Coord	cen	cM/Mb	genes/Mb	repeats/Mb	methylC/Mb	LND/Mb	H3K4m3/Mb
1	0	N	0	0	0	0	0	0
1	32807	N	0	182.888	121.925	0.0378984	1537.01	3246.83
1	488426	N	4.91639	327.028	61.4549	0.0189216	2921.76	7439.03
1	768865	N	5.17046	310.228	149.765	0.0206918	2470	5382.01
1	1149280	N	3.10188	323.331	60.4603	0.0220575	2596.04	7048.05
1	1411467	N	2.70799	286.055	87.7236	0.0221664	1671.03	5287.81
1	1699236	N	3.85726	271.051	100.775	0.0201558	1577.69	4183.96
1	1865285	N	1.98737	337.25	42.1562	0.0191973	1893.5	5869.71
1	2192374	N	1.89551	333.243	58.0882	0.0240635	2213.03	7746.96
1	2674225	N	2.94697	319.601	66.4106	0.022476	2015.5	6429.63
1	3167371	N	1.3789	294.031	48.6671	0.0216863	1577.38	6371.11
1	3779036	N	2.51772	274.66	98.0929	0.0218249	1933.21	5536.44
1	3917089	N	3.04231	333.205	130.385	0.0224677	1608	4929.43
1	4200550	N	3.13976	296.337	105.835	0.0198903	2586.91	5331.79
1	4359800	N	4.83516	301.413	56.5149	0.0294384	1825.73	5707.39
1	4519429	N	3.63343	294.433	112.761	0.026854	1853.43	8057.33
1	5506917	N	3.04814	321.017	77.9756	0.0186089	2345.12	6050.04
1	5734744	N	1.62404	307.251	83.3966	0.0311543	1038.04	5264.88
1	6001538	N	2.54878	296.109	101.202	0.0279519	1877.24	6248.65
1	6149751	N	1.34941	296.87	101.206	0.0382893	1522.27	5575.34
1	6884867	N	2.43499	282.949	126.511	0.0257095	2234.82	6002.97
1	7047756	N	3.92906	356.071	135.061	0.0148219	1891.75	6550.55
1	7644962	N	4.10244	257.867	92.0955	0.0374819	1943.77	5272.98
1	7873293	N	6.43802	271.536	179.564	0.0224142	1321.51	3537.02
1	8350582	N	5.21696	280.752	167.613	0.0239907	2013.34	4811.35
1	8439006	N	6.44621	384.511	101.782	0.0152552	2140.21	4004.7
1	9001217	N	2.7214	272.14	147.631	0.0381065	1572.18	4221.03
1	9205325	N	2.15572	303.761	191.075	0.0294681	1057.54	3992.34
1	9730381	N	2.03788	281.875	148.556	0.0331494	1601.97	5380.39
1	10142548	N	3.90618	310.554	215.932	0.0233675	1228.55	4055.26
1	10434922	N	5.43824	273.622	198.376	0.0329598	1564.2	4001.42
1	10653718	Y	3.9306	223.953	274.228	0.0290339	1748.11	3785.46
1	10903254	Y	2.44454	200.372	144.268	0.0391307	1477.9	4267.27
1	11026901	Y	6.06565	202.188	363.939	0.0332736	1253.72	2024.68
1	11139723	Y	13.0294	203.861	363.404	0.0629997	886.114	3000.03
1	11838780	Y	5.93657	236.032	341.889	0.0448222	1574.86	4217.31
1	12179065	Y	5.49539	217.465	320.32	0.0475754	1485.49	3965.87
1	12686038	Y	5.7794	205.139	495.095	0.0776448	774.906	2287.84
1	13038240	Y	7.18338	161.839	576.374	0.111125	411.454	1286.81
1	13207971	Y	9.4856	153.184	595.059	0.110853	882.909	2045.41
1	13859051	Y	1.73558	62.9723	649.69	0.176655	317.304	749.043
1	14001934	Y	0.349937	55.9899	699.873	0.221971	271.561	150.003
1	14161442	Y	0.877699	87.7699	601.851	0.19112	483.311	362.292
1	15630635	Y	0.183774	10.2097	498.233	0.246467	58.0947	59.7708
1	15897174	Y	0.487734	30.0144	641.557	0.226828	111.076	222.466
1	15985718	Y	4.17871	67.7629	677.629	0.145642	303.183	1767.85
1	16279095	Y	4.53342	78.3974	569.233	0.169253	296.241	721.428
1	16645134	Y	4.37112	98.3502	609.225	0.180628	331.268	1094.92
1	16913975	Y	6.95578	148.787	703.018	0.115942	980.682	1893.93
1	17102334	Y	4.24721	159.27	456.575	0.0960938	532.964	2261.85
1	17605952	Y	6.39373	212.463	512.293	0.078985	733.68	2613.5
1	17720368	Y	2.70941	183.541	480.702	0.107616	739.35	956.969
1	18028852	N	3.24166	252.849	210.708	0.0402333	950.434	4796.92
1	18300423	N	3.42452	261.442	250.395	0.0375371	1344.69	3551.81
1	18514173	N	2.47953	280.702	276.023	0.0308604	1943.48	5310.89
1	18800489	N	3.07353	254.963	202.573	0.0392952	1109.88	5113.32
1	19492844	N	2.78759	246.983	311.979	0.0396357	1040.82	3481.32
1	19780232	N	4.38432	288.808	285.329	0.0404004	1252.94	3381.63
1	20260660	N	2.72674	301.814	193.577	0.0279322	1595.14	5263.61
1	20686611	N	1.50252	269.984	279.375	0.0379498	1432.91	4435.6
1	21059175	N	1.95939	263.042	158.362	0.0318508	1456.28	5107.11
1	21167712	N	1.47415	248.763	451.459	0.0369674	1610.45	3939.63
1	21559246	N	2.29865	423.973	242.635	0.0400316	906.245	2728.48
1	22200580	N	1.88669	198.025	336.798	0.0447051	822.724	2418.44
1	22743028	N	2.10158	298.646	147.48	0.0262347	998.723	3931.67
1	22975205	N	3.23029	245.502	245.502	0.0265537	1553.57	3549.48
1	23130317	N	4.83522	238.537	212.749	0.0269814	2032.64	2265.54
1	23381914	N	4.61055	246.426	222.578	0.0285358	1188.58	3123.51
1	23632223	N	2.19728	287.644	171.788	0.0288856	1455.99	2984.11
1	23906908	N	3.4221	265.759	138.34	0.0211373	1776.87	5179.97
1	24114746	N	3.41612	279.064	192.458	0.0326614	1515.55	5783.06
1	24810967	N	4.26589	248.484	239.866	0.0264614	1450.69	2981.47
1	25143391	N	4.63264	237.648	216.591	0.0258241	1325.46	3311.11
1	25304145	N	2.98593	223.945	155.517	0.035778	1156.09	3976.26
1	25520382	N	4.30084	300.596	115.614	0.0244401	1308.07	4928.79
1	26099650	N	3.91874	262.4	145.011	0.0187528	1702.47	3979.01
1	26404106	N	4.40129	252.91	121.528	0.0224194	2407.66	3827.79
1	27230162	N	4.20068	279.642	124.689	0.0177108	2516.65	5743.32
1	27634939	N	2.24815	298.93	91.4084	0.0200505	2092.77	6070.39
1	27855083	N	2.18039	304.346	81.7647	0.0182139	2221.72	6581.32
1	28172831	N	3.30451	321.009	78.6787	0.0194486	1626.17	6482.15
1	28548488	N	2.44904	298.144	93.1701	0.0139264	2801.85	6565.32
1	29058956	N	2.15489	272.299	94.0314	0.0174237	2706.27	5624.51
1	29333952	N	3.60005	276.368	120.002	0.0191796	2299.82	4826.84
1	29595658	N	6.22836	267.476	91.706	0.015598	3135.31	6332.04
1	30065751	N	1.31889	287.177	59.5627	0.0222899	2189.71	7127.32
1	30269940	N	1.7141	284.051	88.1536	0.0248987	2946.23	7138.69
1	30393984	N	2.17665	330.528	24.185	0.0114198	2496.15	7760.52
1	30433831	N	0	301.152	50.192	0.0201178	1970.43	11727
2	0	N	0	0	0	0	0	0
2	176156	N	0	238.425	227.071	0.0841927	941.809	5755.89
2	498807	N	16.6744	232.449	294.436	0.0484672	1835.71	4114.34
2	757335	N	11.024	220.479	413.882	0.0524126	946.785	2363.23
2	988154	N	5.63212	238.282	333.595	0.0534814	1242.4	3368.36
2	1172482	N	14.7563	325.507	385.183	0.0446236	1769.69	4364.95
2	1447413	Y	2.36423	152.766	789.289	0.0938919	725.425	730.998
2	1788467	Y	3.75307	187.654	583.485	0.0952275	590.27	2609.17
2	2033717	Y	3.75127	150.866	619.776	0.125372	608.906	1318.82
2	2324211	Y	4.78495	110.157	767.658	0.159766	560.804	1956.72
2	2918308	Y	1.26242	63.9626	553.782	0.198118	386.619	643.853
2	3042043	Y	1.45472	121.227	662.707	0.161625	583.935	847.635
2	3520754	Y	0	200.539	346.765	0.182248	330.956	124.681
2	4344527	Y	0.0971141	42.4874	562.048	0.213535	145.049	330.613
2	4811650	Y	0.599414	49.2376	637.948	0.193252	179.529	518.759
2	5469974	Y	0.470893	41.0132	604.566	0.227057	189.761	242.848
2	5682223	Y	1.60189	117.786	442.876	0.189722	199.422	1479.19
2	6044749	Y	3.39286	104.82	604.095	0.143806	499.268	1398.69
2	6809112	Y	4.94529	133.444	597.883	0.142554	661.348	1462.6
2	7048904	Y	5.17115	216.855	412.858	0.121484	1213.24	2439.36
2	7400522	Y	5.74487	207.612	383.939	0.0736788	1103.36	2471.77
2	7633698	N	3.77397	235.873	330.223	0.0417987	1321.4	5240.54
2	8225326	N	4.63129	267.06	311.006	0.038707	1589.22	4405.76
2	8561080	N	3.54426	271.032	291.88	0.0370931	1431.88	4285.64
2	8796903	N	2.54428	233.226	135.695	0.0451371	1232.73	4213.08
2	9057864	N	1.76272	364.039	268.239	0.0412016	1223.39	6629.07
2	9461465	N	2.30426	314.667	213.082	0.0400619	1238	4776.86
2	9792570	N	5.16452	256.716	305.039	0.0297045	1548.53	4052.38
2	9885676	N	6.55167	322.213	257.771	0.0214442	2001.82	3161.59
2	10005836	N	9.90346	216.378	366.178	0.0297885	1137.24	5726.44
2	10365194	N	5.1759	236.533	267.143	0.032463	1256.59	4122.7
2	10556376	N	3.66143	266.762	350.451	0.0350855	1286.02	3583.69
2	10811132	N	4.12159	262.997	306.175	0.0479537	1314.85	3407.01
2	11029317	N	2.19997	242.913	219.997	0.0281204	1688.36	4359.31
2	11193105	N	2.80851	274.745	341.905	0.033922	1709.58	4954.54
2	11537081	N	2.50017	238.389	229.667	0.0318972	1239.65	3393.83
2	12019213	N	4.79122	255.117	219.857	0.0250876	1656.95	4216.45
2	12335750	N	5.59176	202.188	183.233	0.0247177	1963.72	3030.46
2	12520610	N	4.70626	194.742	167.694	0.0330243	1610.81	2914.53
2	12717797	N	3.70207	344.85	116.641	0.0207888	1456.93	4852.41
2	13007536	N	4.52131	279.562	162.215	0.0213079	1640.77	4982.55
2	13156699	N	3.15092	274.867	227.939	0.0259652	2001.89	5095.9
2	13659835	N	1.72915	296.143	131.177	0.027931	1459.43	4720.15
2	13796827	N	2.70089	291.988	160.593	0.0250232	1510.33	3469.25
2	14129620	N	8.02301	294.477	93.151	0.0197019	1518.74	4142.86
2	14844195	N	3.44261	310.674	128.748	0.0217069	1508.39	4795.85
2	15097876	N	3.98138	339.008	63.0713	0.0200887	2262.19	6813.02
2	15445245	N	4.17424	296.515	103.636	0.0190631	2374.21	4973.02
2	15782230	N	4.06546	278.944	59.3498	0.0189723	2187.27	5647.29
2	15980603	N	3.93199	262.132	90.7382	0.016483	1816.99	4059.67
2	16325026	N	4.06477	304.858	92.909	0.0197968	1890.03	5499.57
2	16600230	N	3.74268	276.159	76.307	0.0186565	2254.99	6259.57
2	16858265	N	4.45676	279.032	58.1316	0.0134962	2049.61	5812.98
2	17124023	N	2.44583	293.5	86.5449	0.0179974	1437.58	6215.19
2	17766645	N	2.86327	276.99	79.3624	0.0223264	2144.42	5864.27
2	18324318	N	2.51043	355.047	59.1745	0.0139065	2115.41	6680.47
2	19006196	N	4.25296	303.573	71.8604	0.0211119	2681	6869.43
2	19091793	N	7.4769	327.114	11.6827	0.008604	2731.05	6373.36
2	19582242	N	3.6905	285.453	73.4021	0.0148185	2892.18	6229.35
2	19707001	N	0	304.587	80.1545	0.0264238	1313.74	8573.94
3	0	N	0	0	0	0	0	0
3	290174	N	0	365.298	41.3545	0.0258044	2030.59	8075.54
3	400931	N	4.06295	352.122	9.02877	0.0151315	2089.59	7384.11
3	824229	N	2.92938	340.186	47.248	0.0237352	1896.37	7146.08
3	1315978	N	3.6604	311.134	61.0067	0.0233634	1781.37	5795.52
3	1552281	N	3.76635	304.694	114.26	0.0179219	2213.19	6269.37
3	1813427	N	3.44635	314.001	65.0977	0.0272791	1936.33	5399.69
3	2069771	N	2.61368	273.071	89.7232	0.0236645	2001.79	7379.2
3	2265913	N	3.92573	341.589	76.4752	0.0230235	1605.14	7939.19
3	2541354	N	3.77576	319.488	36.3054	0.0191452	2713.39	9601.94
3	3279457	N	0.894184	312.964	71.8057	0.0201948	1559.22	7296.43
3	3427299	N	1.48808	358.491	13.528	0.0196899	2049.12	7334.99
3	3610073	N	3.17332	328.274	114.896	0.0164105	1516.13	6575.54
3	4207452	N	1.92508	304.664	92.0689	0.0215286	1921.97	6525.45
3	4330513	N	2.11277	268.16	162.521	0.0447594	1294.94	6149.5
3	4900563	N	2.31559	284.186	77.1862	0.0194821	2144.12	5605.69
3	5334452	N	2.99616	313.444	59.9232	0.0231971	2470.04	6581.67
3	5668310	N	2.81557	287.547	131.793	0.0179577	2035.86	5058.4
3	5891629	N	2.73152	300.019	143.293	0.0265825	2654.01	6240.03
3	6008178	N	3.00303	291.723	85.8008	0.0232128	1364.56	5301.05
3	6528008	N	2.63548	305.869	105.804	0.0219594	1572.55	6948.44
3	7123630	N	2.51838	280.379	92.3404	0.0239171	1684.27	5644.04
3	7359421	N	3.09596	271.427	169.642	0.0289187	1019.24	3530.63
3	7702216	N	3.93821	282.968	102.102	0.0203346	1086.55	4407.83
3	8209329	N	8.3019	274.101	240.578	0.0295824	1871.92	4119.73
3	8456601	N	5.05516	230.515	315.442	0.0314819	1399.83	2167.72
3	8633204	N	5.43592	232.159	186.86	0.0276611	1332.54	4006.06
3	9136628	N	5.44273	256.245	210.558	0.0322147	981.709	3334.95
3	9924267	N	5.58632	275.507	272.968	0.045685	1492.79	4383.49
3	10070201	N	6.71536	260.392	308.359	0.0331201	1503.67	4403.45
3	10358588	N	5.61745	273.937	353.691	0.040475	1392.37	3923.18
3	10596181	Y	3.24084	206.235	597.661	0.0583952	979.055	2722.15
3	10847881	Y	8.42273	210.568	476.758	0.0532323	537.674	1638.29
3	11107344	Y	8.7103	161.873	662.908	0.103507	869.121	1062.88
3	11748521	Y	5.66146	102.936	715.871	0.146623	593.37	1012.37
3	12276692	Y	2.68852	60.5864	636.158	0.184514	337.783	290.878
3	12785230	Y	1.71079	41.2948	591.893	0.215028	160.272	187.147
3	13107123	Y	6.86564	37.2795	596.471	0.213754	146.13	14.0051
3	13495418	Y	7.33978	46.3565	610.361	0.23617	76.3385	99.1371
3	14104253	Y	0.0492744	14.7823	880.37	0.241945	161.574	160.56
3	14244642	Y	3.06292	35.6153	947.368	0.250631	29.6358	445.653
3	14761867	Y	0.502683	46.4015	622.553	0.217285	242.446	251.825
3	15522173	Y	1.86767	84.1766	522.158	0.202808	300.814	532.098
3	15712057	Y	6.84629	100.061	605.633	0.167442	506.1	1001.18
3	15913994	Y	3.21883	173.321	693.286	0.124538	609.987	910.099
3	16629399	Y	4.96222	174.726	585.682	0.0755033	913.499	1801.06
3	16848354	Y	6.71371	237.492	351.67	0.0655196	778.311	2067.45
3	17211862	N	4.67665	275.097	360.377	0.0515162	1324.97	3779.2
3	17878794	N	3.7635	250.4	232.408	0.0365988	1304.18	4263.13
3	18012938	N	5.81465	290.732	171.458	0.0382536	1135.91	3506.36
3	18258898	N	3.98439	272.402	256.139	0.0273744	1506.02	5229.46
3	18532958	N	4.12318	306.502	156.9	0.0254788	2432.07	5124
3	18772306	N	5.18074	267.393	204.723	0.0319916	1487.1	2636.52
3	19221428	N	4.67579	327.305	149.18	0.027672	1822.97	6138.9
3	19458259	N	4.0113	308.237	76.0036	0.0184883	2378.64	7488.98
3	19737683	N	4.90294	325.67	161.046	0.0185624	2047.01	4872.6
3	19990665	N	4.54578	328.087	83.0099	0.0175039	1706.31	7549.08
3	20266369	N	2.43014	282.912	87.0499	0.0230712	1458.64	6622.35
3	20547090	N	2.67169	256.482	110.43	0.0336792	1582.14	5137.51
3	20809850	N	5.40417	300.655	152.23	0.026967	1818.49	5366.2
3	20997826	N	2.34072	335.149	79.7974	0.019232	1784.35	7523.54
3	21142865	N	1.44789	330.945	75.8417	0.0202976	1868.45	7321.12
3	21399567	N	1.94778	264.899	66.2246	0.0220845	2198.76	5398.82
3	21678477	N	2.65319	322.685	89.6346	0.019266	1823.25	5200.46
3	21899579	N	2.2614	303.028	58.7964	0.0153405	1749.7	5836.56
3	22221736	N	1.83141	297.991	111.747	0.0240561	1166.22	4321.35
3	22446488	N	5.16124	275.86	124.582	0.0321612	2530.23	6415.82
3	22806789	N	3.10851	296.974	202.608	0.0207701	1699.45	6178.23
3	23088778	N	3.40439	329.8	53.1936	0.0168749	2675.64	6594.55
3	23211977	N	4.05847	292.21	170.456	0.0351688	2401.01	6855.26
3	23470767	N	0	340.044	50.2338	0.0204744	2429.87	9443.62
4	0	N	0	0	0	0	0	0
4	208650	N	0	277.977	263.599	0.04194	1394.16	5904.99
4	434712	N	10.3954	296.379	190.213	0.0326491	1490.39	4614.02
4	945976	N	7.17829	266.007	283.611	0.0347778	1870.03	4694.78
4	1512987	N	4.5149	271.6	259.254	0.0443444	1511.56	5414
4	1782389	Y	13.3629	126.205	360.057	0.144015	486.374	1464.34
4	2103325	Y	1.24635	81.013	542.164	0.222663	167.385	884.612
4	2383725	Y	0.820257	110.556	524.251	0.164634	701.043	1649.58
4	2775749	Y	0.0765259	237.23	451.503	0.0681146	1136.83	3403.11
4	3002169	Y	8.25899	61.832	534.405	0.194683	238.227	195.168
4	3400397	Y	0.226001	12.5556	660.426	0.243247	116.784	51.2161
4	3903294	Y	0	11.9309	538.878	0.240361	56.3901	134.696
4	4169509	Y	3.15534	18.7818	413.2	0.226522	174.02	33.9306
4	5196578	Y	0.662078	40.8931	584.187	0.211808	275.54	433.826
4	5386239	Y	10.387	142.359	659.071	0.13725	433.599	1245.98
4	5643991	Y	7.21624	124.15	585.834	0.145305	534.759	1267.58
4	5931550	Y	7.3724	180.832	632.914	0.0982657	948.651	2100.34
4	6293204	Y	6.44262	207.381	555.78	0.0884459	872.342	2245.8
4	6718256	Y	9.12829	242.323	439.946	0.0525261	1014.9	2760.94
4	7340898	N	5.15545	250.545	366.182	0.0438512	1242.64	3302.22
4	7724867	N	5.62545	255.229	385.448	0.0388546	1149.96	3064.36
4	7934924	N	5.95077	238.031	385.61	0.0340428	1292.76	2675.41
4	8034821	N	4.30443	260.268	150.155	0.0277147	701.585	3068.02
4	8585617	N	2.86858	286.858	157.953	0.0342266	1083.32	4678.16
4	9167906	N	3.34885	254.169	290.234	0.0390547	1309.43	3200.13
4	9575956	N	3.9701	252.42	166.646	0.0330635	1503.53	5179.44
4	10089916	N	3.30765	272.395	145.926	0.0324472	1677.2	5959.13
4	10346818	N	4.90459	291.94	132.346	0.0218757	1552.9	4461.39
4	10607774	N	3.75542	249.084	172.443	0.0290652	1733.52	4592.65
4	11017270	N	4.68869	256.413	207.572	0.0320457	1544.17	3809.89
4	11320394	N	2.60619	260.619	230.929	0.0363444	800.265	3496.22
4	11559979	N	4.09041	237.911	158.608	0.0327919	1034.14	3275.3
4	12118475	N	3.0976	291.855	166.519	0.025803	1922.62	4095.71
4	12439446	N	3.58288	289.746	81.0042	0.0183696	1574.02	4677.72
4	12976051	N	2.404	292.58	102.496	0.0200639	1605.93	6397.64
4	13467985	N	2.43935	333.378	95.5413	0.0179368	1761.32	5722.34
4	13788227	N	1.7799	299.773	78.066	0.0232328	2145.49	6233.84
4	14035762	N	2.3835	367.625	72.717	0.0139333	2111.21	7895.15
4	14736664	N	2.68226	285.347	105.578	0.0238966	1819.05	4667.01
4	14957828	N	5.15455	248.684	90.4306	0.0142971	3024.84	4924.16
4	15325586	N	1.22363	309.986	32.6302	0.0251704	1710.9	7190.12
4	15863233	N	2.10175	267.834	102.298	0.0206038	2115.12	5880.47
4	16102064	N	2.21914	263.785	41.8706	0.0189686	1998.51	5769.5
4	16487609	N	3.24216	311.248	49.2809	0.0182178	1889.43	7408.74
4	17031668	N	4.301	299.6	53.303	0.0152638	2390.09	6869.78
4	17325108	N	2.3855	279.444	68.157	0.0187289	1975.1	5358.26
4	17538469	N	10.7799	281.214	107.799	0.0166263	4034.81	6533.2
4	18060948	N	5.78014	289.007	63.1604	0.0199436	2459.37	6357.35
4	18262372	N	3.47526	292.914	59.5758	0.0192286	2833	8776.43
4	18405517	N	3.49296	342.31	55.8874	0.020472	2488.98	6206.2
4	18577351	N	4.77205	349.174	174.587	0.0150001	2856.93	7235.6
4	18586591	N	0	432.9	216.45	0.0917178	215.445	3842.41
5	0	N	0	0	0	0	0	0
5	27343	N	0	329.152	73.1449	0.0159799	2725.03	5947.75
5	271377	N	7.90873	299.139	49.1735	0.0262221	1887.73	6710.09
5	508090	N	12.927	308.39	80.266	0.0201935	2205.39	6303.86
5	778236	N	8.99514	359.065	66.6306	0.0190002	2243.04	7366.68
5	1166716	N	5.92051	301.174	56.631	0.0195	2019.22	5283.66
5	1384732	N	4.21987	252.275	77.9759	0.0226094	1944.4	6831.12
5	1603469	N	4.93744	310.876	77.7189	0.0237852	2102.12	6147.55
5	1917139	N	3.06054	312.43	76.5135	0.0254386	1407.2	6017.45
5	2287470	N	3.67239	288.931	108.011	0.0255348	1821.22	4839.26
5	2736279	N	3.14165	300.796	55.703	0.0324579	1612.98	5101.95
5	2904105	N	1.84715	321.762	89.3783	0.0267827	1370.17	7824
5	3162852	N	3.40101	351.695	77.2956	0.0209386	1778.2	7023.78
5	3619476	N	3.52588	297.838	59.1296	0.0156231	2002.78	5975.38
5	3858361	N	3.60006	272.097	79.5362	0.0246366	1820.68	6833.13
5	4233682	N	2.39795	263.774	77.2672	0.0305803	1948.75	5757.64
5	4448082	N	1.63246	247.201	74.6269	0.0331738	1572.77	7550.45
5	5010563	N	2.6312	314.677	99.5589	0.0215649	1736.03	6399.53
5	5337548	N	3.14999	296.65	107.039	0.0314839	1824.37	6010.93
5	5535964	N	3.12475	297.355	95.7584	0.0242844	1745.97	7131.84
5	5799941	N	2.46234	306.845	140.164	0.0288327	984.503	4548.97
5	6055546	N	3.87316	301.246	133.018	0.0171313	1762.85	5704.48
5	6519202	N	3.75278	265.283	155.288	0.0361399	1626.59	5652.02
5	6801277	N	2.37525	301.338	81.5386	0.0198017	1426.41	7196.78
5	7047330	N	8.04705	272.299	121.925	0.0458613	1163.34	5819.78
5	7340989	N	4.49501	248.588	163.455	0.0263717	1828.86	6434.56
5	7813295	N	3.40881	249.838	194.789	0.0288743	1129.41	3597.71
5	8024482	N	5.11395	298.314	213.081	0.0234839	1538.46	5182.74
5	8427379	N	5.03851	235.792	282.951	0.0281159	1569.99	3490.49
5	9358168	N	5.66186	217.02	367.43	0.0506727	1243.24	2474.85
5	9547224	N	2.8563	243.314	396.708	0.0626777	882.085	3816.97
5	9881268	N	5.35858	221.528	493.947	0.0717424	833.322	3636.47
5	10488859	Y	5.43129	97.1048	592.504	0.15868	379.8	937.624
5	10782718	Y	1.87165	68.0599	585.315	0.176895	283.066	382.329
5	10934107	Y	3.30275	105.688	660.55	0.179354	657.684	1111.36
5	11648803	Y	0.111936	32.1815	538.691	0.240391	134.552	277.276
5	12212646	Y	0	8.86772	280.22	0.253232	67.852	151.754
5	12578089	Y	0.191548	21.8912	585.591	0.241798	203.86	87.4052
5	13096724	Y	0.0771255	38.5628	724.98	0.224337	89.8453	178.714
5	13211824	Y	1.3901	60.8167	564.726	0.219758	212.751	577.788
5	13445912	Y	1.02526	68.3504	478.453	0.200954	170.053	870.594
5	13848611	Y	3.57587	114.229	685.375	0.140048	542.139	1204.97
5	14139628	Y	4.87944	127.14	608.212	0.114995	561.046	1247.86
5	14303285	Y	3.48289	146.648	733.241	0.105168	420.316	2097.99
5	14577084	Y	2.59314	200.877	737.767	0.112759	230.633	183.108
5	14894827	Y	3.68222	179.39	519.288	0.0850357	759.597	1649.86
5	15282634	Y	4.53834	201.131	613.707	0.0592344	825.144	1432.65
5	15466566	N	4.67564	250.092	364.265	0.0628932	706.814	2520.06
5	15878281	N	4.17765	264.746	352.185	0.0503919	1069.52	2966.03
5	16583743	N	4.08243	276.415	260.822	0.0394587	1487.22	3889.94
5	16816665	N	4.85141	321.996	171.731	0.043378	1283.27	4282.73
5	17115580	N	4.01452	254.253	391.416	0.0420247	1253.56	4774.44
5	17591339	N	2.56432	283.757	351.018	0.0445128	1036.05	3486.24
5	17959456	N	4.29211	247.204	233.621	0.0431712	1733.49	4524.3
5	18089003	N	4.55433	270.172	185.261	0.0291152	1418.89	2811.86
5	18707445	N	3.71902	242.545	236.077	0.0359591	1154.22	3199.77
5	19320777	N	3.40762	280.435	184.24	0.0304256	1825.05	5344.61
5	19723111	N	1.81441	265.948	265.948	0.0320299	1421.93	4433.18
5	20097401	N	2.45799	275.188	195.036	0.0252362	1265.82	3860.71
5	20300339	N	3.40005	192.177	211.887	0.0217583	1503.37	3866.16
5	20788561	N	2.68321	294.948	235.549	0.0228408	1222.38	3527.75
5	21294493	N	3.93333	274.74	106.734	0.0261623	1490.07	4394.73
5	21757545	N	4.51353	272.108	133.894	0.0242579	1714.86	5598.74
5	21901746	N	4.71564	312.064	263.521	0.0308514	1614.28	4048.28
5	22280040	N	4.7582	274.918	118.955	0.0190361	1682.54	3971.75
5	23058019	N	3.29058	305.921	110.543	0.0224813	1787.92	5474.51
5	23272788	N	3.77149	237.464	74.4986	0.0192738	2497.89	4719.26
5	23447475	N	4.8086	309.124	85.8679	0.0138094	2175.3	3638.27
5	23796622	N	1.3175	326.51	60.1466	0.0200471	1928.59	8497.72
5	24070109	N	3.61992	321.77	58.5037	0.0142133	2074.91	5146.12
5	24531404	N	3.8587	292.654	130.069	0.0162333	2049.95	4999.24
5	24757037	N	2.52623	292.51	57.6157	0.021945	1766.44	5432.75
5	25683652	N	2.96779	303.254	70.1478	0.0185893	2319.65	6113.9
5	25899673	N	5.83277	314.784	87.9544	0.0193704	2416.25	9031.19
5	26040116	N	7.19153	334.655	128.166	0.0181076	2444.83	5356.67
5	26354551	N	14.6612	267.146	89.0486	0.0179041	2872.68	6693.73
5	26783646	N	0.559317	335.59	44.2792	0.012279	2498.8	8389.43
5	26994977	N	0	283.915	85.1744	0.0137393	4095.52	8961.99
